# Supplementary material for: A systematic florula of a disturbed urban habitat: Pavements of Sheffield, England
Source: Biodivers Data J. 2016 Oct 28;(4):e10658. doi: 10.3897/BDJ.4.e10658 (PMC5136682; doi:10.3897/BDJ.4.e10658)
Supplement: Supplementary material 1 — Surveyed grid cell data [file biodiversity_data_journal-4-e10658-s001.zip]

Archive with 5 entries (4 files):
- gridcells/
- gridcells/gridcells.dbf
- gridcells/gridcells.prj
- gridcells/gridcells.shp
- gridcells/gridcells.shx
