# Supplementary material for: A systematic florula of a disturbed urban habitat: Pavements of Sheffield, England
Source: Biodivers Data J. 2016 Oct 28;(4):e10658. doi: 10.3897/BDJ.4.e10658 (PMC5136682; doi:10.3897/BDJ.4.e10658)
Supplement: Supplementary material 1 — Surveyed grid cell data [file biodiversity_data_journal-4-e10658-s001.zip › gridcells/gridcells.prj]

PROJCS["Transverse_Mercator",GEOGCS["GCS_OSGB 1936",DATUM["D_OSGB_1936",SPHEROID["Airy_1830",6377563.396,299.3249646]],PRIMEM["Greenwich",0],UNIT["Degree",0.017453292519943295]],PROJECTION["Transverse_Mercator"],PARAMETER["latitude_of_origin",49],PARAMETER["central_meridian",-2],PARAMETER["scale_factor",0.9996012717],PARAMETER["false_easting",400000],PARAMETER["false_northing",-100000],UNIT["Meter",1]]
